# Supplementary material for: Spathelia belizensis, a new species and first record for the genus in Central America (tribe Spathelieae, Rutaceae)
Source: PhytoKeys. 2016 Dec 14;(75):145–51. doi: 10.3897/phytokeys.75.10015 (PMC5234543; doi:10.3897/phytokeys.75.10015)
Supplement: XML Treatment for Spathelia belizensis [file phytokeys.75.10015-treatment1.xml]

<!DOCTYPE tp:taxon-treatment
  PUBLIC "-//TaxonX//DTD Taxonomic Treatment Publishing DTD v0 20100105//EN" "tax-treatment-NSO.dtd">
<tp:taxon-treatment xmlns:tp="http://www.plazi.org/taxpub"><tp:treatment-meta><kwd-group><label>Taxon classification</label><kwd><named-content content-type="kingdom">Plantae</named-content></kwd><kwd><named-content content-type="order">Sapindales</named-content></kwd><kwd><named-content content-type="family">Rutaceae</named-content></kwd></kwd-group><mixed-citation publication-type="journal"><person-group><name><surname>Acevedo-Rodríguez</surname><given-names>Pedro</given-names></name><name><surname>Brewer</surname><given-names>Steven W.</given-names></name></person-group><article-title><italic><tp:taxon-name><tp:taxon-name-part taxon-name-part-type="genus">Spathelia</tp:taxon-name-part> <tp:taxon-name-part taxon-name-part-type="species">belizensis</tp:taxon-name-part></tp:taxon-name></italic>, a new species and first record for the genus in Central America (tribe <tp:taxon-name><tp:taxon-name-part taxon-name-part-type="tribe">Spathelieae</tp:taxon-name-part></tp:taxon-name>, <tp:taxon-name><tp:taxon-name-part taxon-name-part-type="family">Rutaceae</tp:taxon-name-part></tp:taxon-name>)</article-title><source>PhytoKeys</source><day>14</day><month>12</month><year>2016</year><volume>2016</volume><issue>75</issue><fpage>145</fpage><lpage>151</lpage><pub-id pub-id-type="doi">10.3897/phytokeys.75.10015</pub-id></mixed-citation></tp:treatment-meta><tp:nomenclature><tp:taxon-name>
            <tp:taxon-name-part taxon-name-part-type="genus">Spathelia</tp:taxon-name-part>
            <tp:taxon-name-part taxon-name-part-type="species">belizensis</tp:taxon-name-part>
            <object-id xmlns:xlink="http://www.w3.org/1999/xlink" content-type="ipni" xlink:type="simple">urn:lsid:ipni.org:names:77159070-1</object-id>
          </tp:taxon-name><tp:taxon-authority>Acev.-Rodr. &amp; S.W. Brewer</tp:taxon-authority><tp:taxon-status xmlns:xlink="http://www.w3.org/1999/xlink" xlink:type="simple">sp. nov.</tp:taxon-status><xref ref-type="fig" rid="F1">Figs 1</xref><xref ref-type="fig" rid="F2">, 2</xref></tp:nomenclature><tp:treatment-sec sec-type="diagnosis" id="SECID0EOCAE"><title>Diagnosis.</title><p>The new species <italic><tp:taxon-name><tp:taxon-name-part taxon-name-part-type="genus">Spathelia</tp:taxon-name-part> <tp:taxon-name-part taxon-name-part-type="species">belizensis</tp:taxon-name-part></tp:taxon-name></italic> seems to be closely related to <italic><tp:taxon-name><tp:taxon-name-part taxon-name-part-type="genus">Spathelia</tp:taxon-name-part> <tp:taxon-name-part taxon-name-part-type="species">brittonii</tp:taxon-name-part></tp:taxon-name></italic> P. Wilson due to their similar adult height, large leaves, and indument of stellate and simple hairs. <italic><tp:taxon-name><tp:taxon-name-part taxon-name-part-type="genus">Spathelia</tp:taxon-name-part> <tp:taxon-name-part taxon-name-part-type="species">belizensis</tp:taxon-name-part></tp:taxon-name></italic> differs from the latter by having leaves with 75–91 leaflets with crenate margins, unequal sepals, white petals, and fruits with ovate outline and obtuse apex.</p></tp:treatment-sec><tp:treatment-sec sec-type="material" id="SECID0ESDAE"><title>Type.</title><p>Belize; Toledo District. Northern portion of the Golden Stream Corridor Preserve. Upper slope of a limestone ridge with rocky, clay-loan soil, 151 m, <named-content xmlns:xlink="http://www.w3.org/1999/xlink" content-type="dwc:verbatimCoordinates" xlink:type="simple"><named-content content-type="geo-json" specific-use="{&#34;type&#34;:&#34;Point&#34;,&#34;coordinates&#34;:[-88.791111,16.403611]}" id="NCID0E2DAE" xlink:type="simple">16°24'13"N, 88°47'28"W</named-content></named-content>, 26 Feb 2014 (fl,fr), <italic>S.W. Brewer &amp; G. Stott 7110</italic> (holotype: <named-content xmlns:xlink="http://www.w3.org/1999/xlink" content-type="dwc:institutional_code" xlink:type="simple">US</named-content> [US01863784 &amp; US01863785]; isotypes: K, <named-content xmlns:xlink="http://www.w3.org/1999/xlink" content-type="dwc:institutional_code" xlink:type="simple">NY</named-content>).</p></tp:treatment-sec><tp:treatment-sec sec-type="description" id="SECID0ENEAE"><title>Description.</title><p>Tree up to 16 m tall; trunk single, unbranched, ca. 15 cm DBH, which tapers towards the ferruginous stellate distal portion; leaf scars numerous; bark greyish brown to tan–grey with ridges flat and shallow, regularly anastomosing forming a <italic>diamond pattern</italic> on the lower 2/3 of the trunk, slash light-colored. Leaves imparipinnate with elliptic-oblanceolate outline, 100–110 × 19–22 cm, alternate to spirally arranged on distal portion of stem forming a dense crown; petiole and rachis slightly flattened along adaxial surface, ferruginous stellate pubescent, intermixed with whitish, strigose trichomes, petioles 10–15 cm long; leaflets ca. 75–91, <!--PageBreak-->opposite for the most part, alternate towards the distal portion of the leaf, oblong-lanceolate, 4–12 × 1.5–2.5 (gradually smaller toward both ends of the leaf), sessile, with slightly asymmetrical, rounded/cordate base, long acuminate at apex, margins <!--PageBreak-->revolute, crenate (sinuate in basal leaflets), with numerous oil glands, adaxial surface sparsely stellate except for the densely stellate midvein, abaxial surface sparsely strigose especially along the prominent midvein, and sparsely stellate. Inflorescence a distal frondo-bracteate, terminal, panicle-shaped thyrse, &gt; 1 × 1 m. Flowers in loose botryoid cymes; pedicels strigose, 5–9 mm long; calyx green, slightly fleshy, strigose, sepals unequal, oblong-lanceolate, 1.2–1.5 mm long, with an enlarged apical gland; petals 6, white, oblong-ovate, obtuse at apex with an apical gland; filaments (pistillate flowers) ca. 1.5 mm long, wingless or shortly winged at base, setulose on lower <!--PageBreak-->half; gynoecium oblong, trigonous, ca. 4 mm long, strigose; stigma subglobose, yellowish, nearly sessile. Fruit strigose, trigonous-winged, with ovate outline and obtuse apex, turning from green to reddish brown; endocarp slightly woody, with large cavity on dorsal side.</p><fig id="F1" position="float" orientation="portrait"><label>Figure 1.</label><caption><p>
          <italic><tp:taxon-name><tp:taxon-name-part taxon-name-part-type="genus">Spathelia</tp:taxon-name-part> <tp:taxon-name-part taxon-name-part-type="species">belizensis</tp:taxon-name-part></tp:taxon-name></italic>. <bold>A</bold> Portion of distal branch <bold>B</bold> Leaf <bold>C</bold> Distal portion of branch showing flush of new leaves <bold>D</bold> Flower, frontal view <bold>E</bold> Flower basal view <bold>F</bold> Calyx <bold>G</bold> Fruit <bold>H</bold> Cross section of fruit. By Alice Tangerini based on <italic>Brewer &amp; Stott 7110</italic> (<named-content xmlns:xlink="http://www.w3.org/1999/xlink" content-type="dwc:institutional_code" xlink:type="simple">US</named-content>).</p></caption><graphic xmlns:xlink="http://www.w3.org/1999/xlink" xlink:href="phytokeys-075-145-g001.jpg" position="float" orientation="portrait" xlink:type="simple" id="oo_114946.jpg"/></fig><fig id="F2" position="float" orientation="portrait"><label>Figure 2.</label><caption><p>
          <italic><tp:taxon-name><tp:taxon-name-part taxon-name-part-type="genus">Spathelia</tp:taxon-name-part> <tp:taxon-name-part taxon-name-part-type="species">belizensis</tp:taxon-name-part></tp:taxon-name></italic>. <bold>A</bold> Habit showing crown of leaves <bold>B</bold> Middle portion of leaf showing abaxial surface of leaflets <bold>C</bold> Portion of leaf rachis showing basal portion of leaflets <bold>D</bold> Portion of infructescence <bold>E</bold> Botryoid cyme showing flowers and fruits <bold>F</bold> Young fruits. Pictures by S. Brewer, based on <italic>Brewer &amp; Stott 7110</italic> (<named-content xmlns:xlink="http://www.w3.org/1999/xlink" content-type="dwc:institutional_code" xlink:type="simple">US</named-content>).</p></caption><graphic xmlns:xlink="http://www.w3.org/1999/xlink" xlink:href="phytokeys-075-145-g002.jpg" position="float" orientation="portrait" xlink:type="simple" id="oo_114947.jpg"/></fig></tp:treatment-sec><tp:treatment-sec sec-type="distribution" id="SECID0EXHAE"><title>Distribution and ecology.</title><p>Known only from the northern portion of the Golden Stream Corridor Preserve and adjacent portions of the Columbia River Forest Reserve in Belize; on steep slopes of Cretaceous limestone hills at elevations of c. 80–250 m.</p></tp:treatment-sec><tp:treatment-sec sec-type="material" id="SECID0E3HAE"><title>Specimens examined.</title><p>Only the type collection was studied.</p></tp:treatment-sec><tp:treatment-sec sec-type="etymology" id="SECID0EBIAE"><title>Etymology.</title><p>The specific epithet refers to the country where the new species is known to occur.</p></tp:treatment-sec></tp:taxon-treatment>
